# Supplementary material for: Reactive Stroma as a Transversal Prognostic Biomarker for Metastasis in Breast Cancer: Integration of Digital Histopathology and Transcriptomic Profiling
Source: Int J Mol Sci. 2026 Feb 26;27(5):2213. doi: 10.3390/ijms27052213 (PMC12984561; doi:10.3390/ijms27052213)
Supplement: Supplementary file 1 [file ijms-27-02213-s001.zip]

Archive with 1 entries (1 files):
- ijms-4089805-supplementary.pdf
